# Supplementary material for: Compare the accuracy and precision of Coulter LH780, Mindray BC-6000 Plus, and Sysmex XN-9000 with the international reference flow cytometric method in platelet counting
Source: PLoS One. 2019 May 24;14(5):e0217298. doi: 10.1371/journal.pone.0217298 (PMC6534315; doi:10.1371/journal.pone.0217298)
Supplement: S1 File — Raw data. (XLS) [file pone.0217298.s007.xls]

## Sheet: <100
Test number	IRM	LH780	BC-6000 Plus-O	BC-6000 Plus-I	Sysmex XN-9000-O	Sysmex XN-9000-I	Sysmex XN-9000-F	Hand counting	RBC（LH780）
21034618	1.87812	5.2	4	2	6	4	4	6.2	4.32
21042302	3.07894	5.1	5	2	7	5	5	6.8	4.31
21594642	3.97265	8.3	5	5	7	7	4	10	2.14
21530820	4.26525	4.6	6	3.5	7	5	5	4.2	2.69
21039194	5.95446	9.8	5	6	7	8	7	8.1	3.39
21541930	7.31969	14.6	8	10	13	10	8	17	2.78
21652152	7.42654	9.1	11	6	8	8	8	6.2	2.26
21530751	8.86998	15.7	11	9	9	9	9	10	2.17
21654903	9.84257	13.6	13	10.5	10	14	10	8.6	1.94
21050556	9.96079	11.9	11	9.5	9	12	10	19.6	3.18
21041974	10.6774	19.3	13	22	12	21	12	18.6	3.6
21048637	10.8998	12.4	13	9.5	12	10	12	8	2.48
21042488	11.9433	20.1	17	13	17	21	15	14.8	2.2
21519938	12.2347	11.5	12	10.5	15	12	10	18.8	1.91
21051844	12.3181	11.5	18	10.5	13	15	15	12	4.18
21028637	12.5679	13.8	13	10	12	13	14	12	1.6
21053413	13.0703	14.9	14	13.5	17	14	14	19.6	2.4
21079463	13.9283	30.2	16	25.5	21	24	14	38	3.06
21045773	14.2316	11.9	16	11.5	16	14	14	18	1.73
21485260	14.4049	33.1	14	24.5	17	30	13	20	2.23
21043206	15.2724	30.3	17	29	17	30	15	16.6	1.8
21049662	16.8641	15.4	19	13.5	16	17	17	24	2.13
21033523	17.8465	19.4	21	15	19	17	17	23	2.44
21040730	20.0289	17.9	22	19	19	21	21	17.6	2.04
21033700	21.1567	21.2	23	24	25	22	21	15.2	2.58
21509175	21.183	24.2	22	20.5	23	28	21	21	3.68
21062550	21.2339	22.2	22	22.5	21	27	21	29.2	2.27
21061338	21.401	44.6	27	44.5	28	40	23	35	3.17
21042459	21.9761	24.9	22	31	24	24	23	21.6	3.19
21026999	22.7813	22.8	26	25	23	26	24	18	2.68
21054505	22.7906	19.2	25	20	26	24	23	27	2.81
20879882	23.0204	15.2	20	17	16	17	16	23.4	4.15
21654789	23.3111	21.5	30	31	27	27	26	23.8	4.97
21033835	24.2373	25.3	30	26	30	25	30	15.4	2.59
21042366	24.5957	22	26	26	23	23	25	16	2.36
21045191	24.9999	24.8	34	33	32	31	32	32	3.84
21483229	25.6644	33.7	25	31	25	31	24	28	1.48
21035933	25.9558	36.4	27	35	27	34	26	50.2	2.7
21083583	26.2211	32.3	28	37	27	46	26	36.6	1.97
21065071	26.383	22.9	28	25.5	25	29	29	24	3.12
21077887	27.439	25.9	31	26	29	29	28	28	2.07
21515982	28.5314	28.5	32	36.5	35	30	28	40	2.05
21068103	28.7471	32.8	31	31	29	34	28	33.2	2.43
21081797	29.1172	25.5	32	24.5	29	30	29	27	5.07
21002799	29.5416	30.7	31	26.5	29	27	28	19.6	2.78
21055112	29.7467	29.9	26	32.5	29	29	30	32.8	2.13
21027228	30.9597	32.7	34	35.5	31	37	32	32	2.03
21062925	31.4951	28.8	40	30.5	32	42	33	45	3.93
21035425	32.8778	29.6	42	32	35	37	34	36.6	4.42
21077304	32.9644	41	37	36	32	56	32	39.6	4.14
21507928	32.9693	41.5	33	44.5	33	39	30	40	2.09
21515725	33.182	34.4	34	24.5	30	15	29	24.2	2.65
21033410	33.3019	36.9	34	34	33	31	32	37.2	2.23
21069835	33.518	28.1	37	28.5	30	29	30	25	2.32
21010858	34.0147	42.3	44	40.5	41	52	37	53.4	3.74
21033901	34.069	38.4	41	38	31	34	35	32	2.58
21054014	34.1677	31.1	33	32.5	36	32	36	36.8	2.64
21063869	34.4471	30.6	35	33	31	35	33	26	2.9
21070170	34.6244	35	35	33	32	36	33	28.8	2.45
21039174	35.2335	38.1	35	38	34	39	32	44.6	2.04
21033679	35.6363	43	37	42	36	41	33	44	2.46
20972396	35.6573	34.8	40	42.5	39	41	36	35	5.31
21038438	36.8818	38.8	44	22	39	31	39	24.8	3.98
21047376	39.1679	40.6	40	47.5	37	47	38	30	2.67
21042770	39.4564	44.9	45	49	40	60	40	36.8	2.62
21498330	40.0366	41.3	39	39	34	44	38	40	3
21058119	40.4855	41.7	44	40	38	44	38	42	2.38
21659461	41.2434	45	42	42.5	31	49	37	40	2.16
21049063	42.4674	42.4	42	39	42	44	42	38	5.06
21540407	45.2843	47.1	60	43.5	50	52	55	29.4	2.87
21516101	45.3101	46.5	36	22.5	31	28	31	25.2	4.35
21033692	45.5139	47.3	54	38	46	113	45	48	3.85
21068110	47.0563	42.6	56	47.5	42	50	46	38.8	2.96
21482903	47.755	47.2	51	49	46	43	45	35	3.3
21079241	47.8309	51	53	54.5	44	54	45	48.6	2.36
21079396	48.7201	58.7	57	52.5	49	53	51	67	3.05
21489738	48.7728	44	51	50	50	40	47	36	4.75
21050163	49.6999	51.7	49	52	46	52	48	48	2.81
21035401	50.0285	54.7	52	52	49	57	45	46	2.1
21061038	50.1057	69.5	68	67.5	55	62	52	73	6.35
21058899	50.3932	59.4	57	56	46	65	48	57	3.1
21035862	50.8978	45.5	58	57	55	52	50	32.4	2.73
21083806	51.0095	50.6	59	52.5	48	57	49	37	2.89
21511655	51.0419	48.4	56	43	48	52	50	35	3.48
21532110	52.016	53.4	56	49.5	49	59	49	40	2.28
21010527	52.2991	57.3	62	56.5	52	55	56	26.4	3.34
21530492	52.3633	53.6	56	57	48	57	47	58	2.46
21038575	52.794	57.5	56	55	54	58	50	35.6	2.34
21065177	53.1514	60.7	59	56	55	51	57	74	2.31
21659411	53.6091	50.1	55	52.5	52	59	52	33.2	2.36
21054710	54.4377	55.3	61	61	50	58	56	49	5.04
21499337	54.9273	59	53	53.5	50	52	50	40	2.31
21068150	56.2533	75.2	60	75	56	91	58	85	4.41
21054603	56.2901	66.3	63	75	54	56	55	60	3.81
21072765	56.8694	60.5	58	60.5	54	59	58	69	2.7
21048650	57.4796	68.8	65	78	61	95	59	74	3.47
21027012	57.9499	58.8	62	62	55	56	56	70	2.53
21035517	57.9862	52.7	44	47	38	52	40	69	3.59
21542188	59.0583	61.2	59	51	54	56	53	60	2.58
21064155	59.522	60.8	60	64.5	54	60	57	67	4.17
21072295	59.674	67.5	63	82.5	57	70	60	72	3.18
21070892	60.6558	61.4	66.5	61	58	66	61	70	3.3
21479963	61.613	61.7	69.5	66.5	61	66	53	92	2.94
21057250	62.4555	71.6	64	64	62	72	63	67	3.14
21496219	62.7333	103.5	93.5	65.5	78	82	80	112	3.84
21548207	63.8231	83.8	68	73	63	74	64	75	2.23
21069128	64.4056	66.3	68.5	68	63	67	62	74	3.8
21038241	65.7469	71.7	71.5	77	61	78	64	89	2.57
21041935	66.7825	78.6	72	82	63	93	64	79	3.22
21552195	67.5432	72	66	68	68	67	64	65	3.76
21058024	67.5843	73.6	74	91	60	72	69	74	4.56
21054912	67.9523	66.1	67	65	62	71	62	83	2.93
21035917	68.7094	82.3	72	60	61	76	62	64	4.07
21512157	69.5822	91	72	75	67	97	69	66	4.55
21041544	69.7742	71.6	70	70	63	60	65	63.8	3.63
21056581	69.8897	65.5	83	86	75	87	74	78	4.52
21471445	70.1395	78.3	74	78	67	74	65	191	2.42
21045178	71.2047	79.3	88	84	75	82	76	73	2.61
21479993	71.3886	73.1	70.5	72.5	67	65	62	40	2.07
21052398	71.4057	76.1	76	73	69	69	69	75	2.71
21054700	71.7713	73.9	75.5	74.5	65	76	71	66	3.62
21532567	72.6162	92.5	75	72	64	88	66	74	4.27
21515924	72.8161	76.4	73	80	64	79	69	69	2.39
21004247	73.0025	75.4	79.5	79	72	81	71	69	4.06
21466474	73.2301	92.5	79.5	88	72	110	65	82	2.55
21037571	73.2317	85	73	80	70	91	68	67	5.15
21475395	73.8406	95.6	100	82.5	83	79	72	78	3.84
21477117	74.3454	86.2	85	82	78	80	71	70	2.71
21480757	74.6741	74	82	72	67	79	65	76	2.75
21506796	74.8665	87.7	79.5	56.5	70	67	70	67	3.74
21478813	75.3125	82.1	85.5	82.5	77	74	70	72	4
21071038	75.7207	85.1	81	86	78	96	71	82	3.82
21066438	76.8818	74.4	82	77	70	78	73	72	3.41
21471347	77.0792	87.3	83	90.5	74	100	68	75	2.6
21650798	77.5407	82.1	88.5	67	68	74	73	112	3.12
21068147	77.7472	85.9	83	80	81	95	78	83	4
21038585	78.1882	87.1	83	85	77	89	74	60	2.51
21071375	78.4589	81	81	77	73	83	78	86	2.83
21033328	79.1107	77.3	85	77	76	73	73	66	2.61
21515967	80.2784	86.6	87	88	73	77	77	78	2.2
21531876	80.9731	84.4	82.5	88.5	73	72	77	93	2.45
21513749	81.2102	76.1	87.5	75	71	75	76	82	2.44
20857188	81.5175	91.9	94.5	103.5	81	102	89	95	3.75
21058290	82.1594	80.8	85.5	84.5	72	88	80	92	3.88
21042251	82.2199	75.1	82.5	77.5	74	77	72	82	2.35
21063556	82.5005	72.8	87	80	73	84	77	100	2.62
21538614	82.6925	85	85.5	78.5	81	86	83	87.5	4.56
21066327	82.6944	98.1	91	88.5	80	86	84	95	3.25
21033266	83.1084	97.6	93	96	77	96	83	75	2.23
21531585	84.3005	73.8	86.5	81	77	79	77	82	2.57
21048836	84.6042	85.1	88	84	83	81	79	95	3.76
21033621	84.6363	94.5	97	88	80	77	82	89	2.74
21043514	84.887	87.2	98	85	82	89	83	96	3
21037959	85.7687	83.2	91	78	78	79	76	104	2.73
21059770	86.7298	83.8	92	86.5	83	89	85	91	3.62
21061486	89.3314	108.2	94.5	105	82	120	89	79	2.29
21056231	89.9085	88.6	100.5	89	84	91	90	90	3.23
21035137	90.6821	87.7	102	86	81	86	87	132	2.64
21068251	90.8189	92.8	101.5	105	90	98	95	78	4.57
21588464	92.6544	95.7	99	103.5	97	91	87	86	2.05
21472021	93.4128	93	103.5	95	94	99	84	90	2.73
21052105	93.7754	96.6	94.5	96	93	99	88	103	1.93
21513700	93.8898	92.5	98	98	101	99	91	93	2.99
21530086	96.0015	102.6	100	88.5	86	89	89	112	3.51
21073069	96.016	94.4	106	91	86	97	92	99	2.86
21034829	97.9233	96.7	103	102	89	99	95	92	3.88
21054487	98.1533	88.6	109	98.5	94	104	95	91	2.84
21547920	99.5352	109.8	102.5	113	95	99	95	125	4.35

## Sheet: 100-450
Test number	IRM	LH780	BC-6000 Plus-O	BC-6000 Plus-I	Sysmex XN-9000-O	Sysmex XN-9000-I	Sysmex XN-9000-F	Hand counting	RBC（LH780）
21579632	101.455	107.2	117.5	96.5	99	98	104	127	3.89
21487669	104.831	106.4	107.5	110.5	90	109	92	92	3.31
21589238	106.088	108	106	109	102	110	102	124	3.96
21652772	107.485	98.7	118.5	107	100	102	100	82	2.13
21590581	109.461	118.6	115.5	101.5	105	95	102	35	3.16
21589215	109.821	108	117.5	109	104	110	108	104	2.97
21052895	110.427	64.6	136	92.5	116	96	120	81	4.11
21488232	113.193	119.2	124.5	124	112	120	111	100	4.49
21024948	114.308	122	124.5	113.5	112	115	113	100	4.36
21481856	116.718	110.5	123.5	169.5	119	227	113	99	5.94
21531183	117.101	104.1	114	105	97	116	104	105	4.33
21509183	117.665	137.4	121.5	135.5	105	143	107	82	3.68
21022082	118.352	120.2	138.5	123	115	122	114	162	4.25
21580320	122.444	121.5	128	120.5	112	124	111	125	3.66
21517177	126.842	104.3	137.5	158	127	161	125	97	5.28
21485381	128.987	128.3	123.5	126	120	121	120	120	3.12
21024447	130.359	137.3	147.5	146	131	140	133	208	3.11
21479977	131.326	120.5	138	121	119	131	111	140	4.96
21487465	131.483	124	151.5	125	135	139	130	130	3.23
21537771	133.375	128.2	145.5	132	130	135	126	150	3.08
21492017	133.896	142.6	140.5	135.5	124	132	130	147	3.91
21025434	134.82	160.9	155.5	154	135	157	134	148	3.65
21032472	144.27	138.5	177.5	144.5	151	147	153	140	4.56
21023325	144.576	142	160.5	146.5	186	204	188	262.5	3.9
21547739	144.58	162.1	153.5	162.5	137	164	146	175	3.15
21469649	146.246	149	149	150.5	136	137	134	98	2.97
21515556	146.604	138	161.5	147	132	155	145	119	3.17
21486197	146.821	169.7	157	189.5	136	161	143	256	3.01
21531168	146.993	149.7	155	151.5	137	147	140	125	2.25
21589351	148.213	181.4	163.5	181.5	160	163	166	131	2.73
21538438	152.328	150.7	152	160.5	134	153	139	138	2.49
21581168	156.831	139.9	175	145.5	143	152	146	158	3.06
21002230	157.183	148.8	175.5	169	157	164	150	130	4.89
21010275	157.435	167.7	177	167.5	132	166	133	152	3.95
21512918	157.827	156.4	183.5	164.5	163	163	161	97	2.8
21493890	159.047	145.1	151	152.5	143	149	143	127	2.62
21490005	160.434	168.7	161	174.5	148	176	153	150	3.97
21507033	163.239	151.4	170	160.5	149	165	152	160	4.9
21662226	164.209	156.9	174	168.5	145	169	152	178	5.39
21507211	168.289	157.9	169	158.5	152	168	148	148	4.59
21031774	168.953	163.9	197.5	174.5	162	178	166	160	4.24
21533167	170.788	145.9	176.5	164	164	161	153	80	2.77
21013328	173.117	176.4	173.5	172.5	164	164	167	173	3.24
21530117	174.653	191.3	210	187.5	179	206	177	159	4.73
21496608	175.489	194.2	168	178	157	172	154	165	4.88
21471417	176.066	173.5	200	194.5	173	193	168	168	4.43
21009562	178.234	178.7	197	186	159	172	179	172.5	3.22
21012136	179.668	178	206.5	191.5	177	192	176	146	4.43
21013208	179.713	179.7	192	188.5	166	185	172	200	3.56
21023189	180.472	186.5	195	200.5	177	196	176	216	4.64
21492336	180.985	171	190.5	178.5	168	184	174	144	4.21
21025163	184.355	179.6	186.5	183.5	173	180	173	188	3.6
21013802	186.632	190.3	211	201.5	175	188	186	186	3.01
21014327	187.072	237.1	215	235.5	180	255	180	253.5	5.32
21550463	187.311	186.6	204	205	183	219	182	152	5.35
21472539	188.2	178.9	196	182.5	176	185	163	190	5.07
21548311	188.435	230.4	201	202	183	249	178	185	4.77
21486028	189.145	179.3	197	189.5	174	186	185	170	4.64
21626637	190.685	207.8	205	210	182	244	180	154	4.76
21541079	192.114	204.8	211	198.5	186	214	187	238	5.03
21028488	192.617	174.5	186	183	183	176	178	188	4.3
21479989	196.597	185.4	211.5	195.5	181	190	182	190	3.69
21471675	197.029	180.3	192.5	176	175	173	167	186	4.06
21530011	198.087	210.6	192	218.5	188	207	180	226	3.83
21022186	198.845	197.4	201.5	204.5	191	200	190	133	3.66
21496436	200.168	189.4	191	191.5	175	185	186	178	3.09
21661609	388	354.4	301.5	348.5	255	372	261	304	6.21
21520104	387.9	393.5	387.5	468	353	573	346	375	4.99
21659427	387	363.2	392.5	367.5	331	384	343	300	5.03
21027278	371.2	359.7	418	384	353	385	361	402	4.32
21535625	365	334.1	344.5	335	301	351	313	364	5.4
21652955	361.2	356.3	400	387.5	348	363	357	320	2.77
21546822	360	323.5	390	297.5	311	328	330	320	4.85
21069804	358	266	291	306	268	347	257	330	5.44
21028304	357.4	365.2	377.5	366	343	349	369	314	3.52
21029679	352.4	351.5	374	360.5	323	353	346	305	3.79
21593704	350	199.6	252.5	330	220	380	213	184	3.43
21026842	334.6	344.2	381	380.5	324	366	341	308	3.04
21032727	333.6	327.4	399	379	351	372	346	386	4.94
21534038	331	341.7	365	347.5	324	321	343	230	3.91
21532519	322	225.3	332	344	304	372	295	412	3.03
21012369	318	322.3	356	318.5	317	332	317	390	4.17
21539827	317	368	300.5	336.5	319	326	266	300	3.23
21028477	314.2	289.9	330.5	324.5	293	326	303	262	3.86
21593199	306	305.1	357	325.5	326	334	315	260	5.62
21032297	305.8	307.9	337.5	331	312	334	322	386	4.17
21012733	302	306.1	291.5	319.5	265	302	268	234	3.06
21534293	297	296.3	307	291	277	289	284	412	4.4
21024414	296	312.9	271	314	267	336	245	210	4.78
21027034	294.5	309.3	335	326.5	308	310	298	358	3
21510680	293	203.8	236	226.5	195	222	213	134	3.86
21022464	290	291.9	335	304	275	304	280	342	3.93
21032712	288.1	290.3	324	307.5	294	299	293	352	4
21032363	283.1	274.2	316	295.5	281	310	279	272	4.34
21080371	279.8	262.7	310.5	303	271	305	267	278	6.93
21509446	277	256.1	282	265.5	261	290	264	250	4.98
21024353	274	267.7	277.5	268	265	272	268	254	3.54
21507895	273	254.4	257.5	256	240	272	240	274	5.12
21549343	270	202.7	245	190.5	194	193	186	154	4.36
21030208	265.2	259.5	289	283.5	251	267	269	238	2.95
21506934	264	236.4	228.5	238	212	252	214	220	5.21
21024525	262	260.8	277.5	271.5	254	260	246	258	3.73
21503660	260	234.2	245	245.5	218	249	224	230	4.92
21653176	258.7	267.5	260.5	278.5	204	287	218	218	3.37
21544743	257	254.1	240	261	217	252	228	226	4.16
21026223	256	248.1	273	249.5	245	257	236	238	3.66
21011610	253	243	272	257	245	249	238	210	3.32
21530528	251	223	258	245	226	249	228	254	5.22
21534250	247	226.1	246.5	238	219	242	224	160	5.11
21069177	245.9	249.6	294.5	283.5	257	278	261	298	4.42
21031361	245.1	234.4	270	258.5	234	265	242	274	4.05
21071118	244.1	228.9	275	262	230	284	236	256	4.82
21495666	244	219.2	242.5	241.5	215	252	217	246	4.15
21014796	240	237.3	250.5	248.5	226	240	225	236	5.67
21025707	235	238.6	242.5	228.5	212	256	218	255	4.99
21508615	235	223.6	235	226.5	213	223	216	264	5.47
21404566	235	223.8	260	238.5	219	244	231	240	4.21
21547480	231	209.6	228.5	220	209	214	213	150	6.14
21509579	229	227.7	232	224	210	225	214	214	5.06
21541079	229	204.8	211	198.5	186	214	187	238	4.9
21597297	228	239.4	196	215	190	227	195	222	4.33
21023995	225	246.1	255	243	242	235	235	220	4.24
21024993	225	218.5	235	229.5	217	221	213	218	3.71
21548311	224	230.4	201	202	183	249	178	180	4.65
21014327	222	237.1	215	235.5	180	255	180	260	5.32
21490362	219	266.4	225	277.5	212	319	216	240	4.56
21549233	219	213.6	208.5	213.5	190	230	190	150	4.58
21596064	217.4	213.7	358.5	319	330	293	294	260	5.44
21486197	213	169.7	157	189.5	136	161	143	256	2.95
21658432	212	215.5	223.5	215.5	193	205	192	156	2.61
21530011	209	210.6	192	218.5	188	207	180	226	3.72
21550463	209	186.6	204	205	183	219	182	152	5.23
21028508	203.3	196.8	215.5	207	192	201	192	146	2.77
21485247	444	232.4	446	385	365	422	353	488	6.23
21069190	420.6	397.3	460	458	420	468	410	464	5.78
21538746	402	396	436.5	405	372	404	382	352	3.42

## Sheet: >450
Test number	IRM	LH780	BC-6000 Plus-O	BC-6000 Plus-I	Sysmex XN-9000-O	Sysmex XN-9000-I	Sysmex XN-9000-F	Hand counting	LH780RBC
21014274	960	986.5	1033.5	987.5	945	965	959	980	3.22
21598325	767	606.2	620	682	572	717	548	700	6.03
21648936	756	693	804.5	741	710	745	757	692	3.89
21664838	718	687.1	768.5	716	676	748	677	700	5.36
21664879	709	601.8	729	713.5	657	721	653	690	4.17
21469367	697.9	671.6	717	665.5	643	667	656	636	4.19
21024451	684	653	715	686	631	683	645	650	3.47
21658813	654	634.1	693	642.5	609	643	654	606	4.03
21657005	650	623.4	673	603	595	609	622	560	3.88
21490322	634	565.6	657.5	654	618	574	617	616	2.76
21493939	630	549.8	518.5	571.5	481	645	462	574	6.38
21014357	629	658.5	666.5	636.5	605	641	607	580	3.94
21024049	619	549.2	611.5	622	548	602	556	644	3.31
21659711	618	752.8	742.5	609	692	615	751	590	2.39
21597999	600	699.2	705	707.5	678	663	696	498	4.26
21028121	594.7	566.9	670	637	629	612	629	648	3.02
21660403	586	558.7	641	540.5	559	516	595	616	3
21008784	567	526.9	594.5	557.5	521	552	532	526	3.43
21659870	563	580	609.5	580	536	563	562	602	3.73
21657676	549	549.3	609	595.5	554	547	561	452	2.11
21499673	533	466.5	516.5	513.5	493	504	478	380	5.08
21011491	532	523.7	567	522.5	493	503	493	498	3.22
21025326	528	484.6	541	501	466	509	477	556	3.39
21472958	525	455.8	512	504	485	501	441	485	3.96
21657376	514	503.3	558	518.5	458	495	486	230	3.15
21072354	513	548	604.5	582	556	573	521	542	4.48
21468932	510	476.2	555.5	524	484	507	476	468	2.4
21468894	501	533.7	539	524.5	495	490	456	562	3.02
21080991	469.4	446	493.5	486	454	486	463	428	4.73

## Sheet: summary
Test number	IRM	LH780	BC-6000 Plus-O	BC-6000 Plus-I	Sysmex XN-9000-O	Sysmex XN-9000-I	Sysmex XN-9000-F	Hand counting	RBC（LH780）
21034618	1.87812	5.2	4	2	6	4	4	6.2	4.32
21042302	3.07894	5.1	5	2	7	5	5	6.8	4.31
21594642	3.97265	8.3	5	5	7	7	4	10	2.14
21530820	4.26525	4.6	6	3.5	7	5	5	4.2	2.69
21039194	5.95446	9.8	5	6	7	8	7	8.1	3.39
21541930	7.31969	14.6	8	10	13	10	8	17	2.78
21652152	7.42654	9.1	11	6	8	8	8	6.2	2.26
21530751	8.86998	15.7	11	9	9	9	9	10	2.17
21654903	9.84257	13.6	13	10.5	10	14	10	8.6	1.94
21050556	9.96079	11.9	11	9.5	9	12	10	19.6	3.18
21041974	10.6774	19.3	13	22	12	21	12	18.6	3.6
21048637	10.8998	12.4	13	9.5	12	10	12	8	2.48
21042488	11.9433	20.1	17	13	17	21	15	14.8	2.2
21519938	12.2347	11.5	12	10.5	15	12	10	18.8	1.91
21051844	12.3181	11.5	18	10.5	13	15	15	12	4.18
21028637	12.5679	13.8	13	10	12	13	14	12	1.6
21053413	13.0703	14.9	14	13.5	17	14	14	19.6	2.4
21079463	13.9283	30.2	16	25.5	21	24	14	38	3.06
21045773	14.2316	11.9	16	11.5	16	14	14	18	1.73
21485260	14.4049	33.1	14	24.5	17	30	13	20	2.23
21043206	15.2724	30.3	17	29	17	30	15	16.6	1.8
21049662	16.8641	15.4	19	13.5	16	17	17	24	2.13
21033523	17.8465	19.4	21	15	19	17	17	23	2.44
21040730	20.0289	17.9	22	19	19	21	21	17.6	2.04
21033700	21.1567	21.2	23	24	25	22	21	15.2	2.58
21509175	21.183	24.2	22	20.5	23	28	21	21	3.68
21062550	21.2339	22.2	22	22.5	21	27	21	29.2	2.27
21061338	21.401	44.6	27	44.5	28	40	23	35	3.17
21042459	21.9761	24.9	22	31	24	24	23	21.6	3.19
21026999	22.7813	22.8	26	25	23	26	24	18	2.68
21054505	22.7906	19.2	25	20	26	24	23	27	2.81
20879882	23.0204	15.2	20	17	16	17	16	23.4	4.15
21654789	23.3111	21.5	30	31	27	27	26	23.8	4.97
21033835	24.2373	25.3	30	26	30	25	30	15.4	2.59
21042366	24.5957	22	26	26	23	23	25	16	2.36
21045191	24.9999	24.8	34	33	32	31	32	32	3.84
21483229	25.6644	33.7	25	31	25	31	24	28	1.48
21035933	25.9558	36.4	27	35	27	34	26	50.2	2.7
21083583	26.2211	32.3	28	37	27	46	26	36.6	1.97
21065071	26.383	22.9	28	25.5	25	29	29	24	3.12
21077887	27.439	25.9	31	26	29	29	28	28	2.07
21515982	28.5314	28.5	32	36.5	35	30	28	40	2.05
21068103	28.7471	32.8	31	31	29	34	28	33.2	2.43
21081797	29.1172	25.5	32	24.5	29	30	29	27	5.07
21002799	29.5416	30.7	31	26.5	29	27	28	19.6	2.78
21055112	29.7467	29.9	26	32.5	29	29	30	32.8	2.13
21027228	30.9597	32.7	34	35.5	31	37	32	32	2.03
21062925	31.4951	28.8	40	30.5	32	42	33	45	3.93
21035425	32.8778	29.6	42	32	35	37	34	36.6	4.42
21077304	32.9644	41	37	36	32	56	32	39.6	4.14
21507928	32.9693	41.5	33	44.5	33	39	30	40	2.09
21515725	33.182	34.4	34	24.5	30	15	29	24.2	2.65
21033410	33.3019	36.9	34	34	33	31	32	37.2	2.23
21069835	33.518	28.1	37	28.5	30	29	30	25	2.32
21010858	34.0147	42.3	44	40.5	41	52	37	53.4	3.74
21033901	34.069	38.4	41	38	31	34	35	32	2.58
21054014	34.1677	31.1	33	32.5	36	32	36	36.8	2.64
21063869	34.4471	30.6	35	33	31	35	33	26	2.9
21070170	34.6244	35	35	33	32	36	33	28.8	2.45
21039174	35.2335	38.1	35	38	34	39	32	44.6	2.04
21033679	35.6363	43	37	42	36	41	33	44	2.46
20972396	35.6573	34.8	40	42.5	39	41	36	35	5.31
21038438	36.8818	38.8	44	22	39	31	39	24.8	3.98
21047376	39.1679	40.6	40	47.5	37	47	38	30	2.67
21042770	39.4564	44.9	45	49	40	60	40	36.8	2.62
21498330	40.0366	41.3	39	39	34	44	38	40	3
21058119	40.4855	41.7	44	40	38	44	38	42	2.38
21659461	41.2434	45	42	42.5	31	49	37	40	2.16
21049063	42.4674	42.4	42	39	42	44	42	38	5.06
21540407	45.2843	47.1	60	43.5	50	52	55	29.4	2.87
21516101	45.3101	46.5	36	22.5	31	28	31	25.2	4.35
21033692	45.5139	47.3	54	38	46	113	45	48	3.85
21068110	47.0563	42.6	56	47.5	42	50	46	38.8	2.96
21482903	47.755	47.2	51	49	46	43	45	35	3.3
21079241	47.8309	51	53	54.5	44	54	45	48.6	2.36
21079396	48.7201	58.7	57	52.5	49	53	51	67	3.05
21489738	48.7728	44	51	50	50	40	47	36	4.75
21050163	49.6999	51.7	49	52	46	52	48	48	2.81
21035401	50.0285	54.7	52	52	49	57	45	46	2.1
21061038	50.1057	69.5	68	67.5	55	62	52	73	6.35
21058899	50.3932	59.4	57	56	46	65	48	57	3.1
21035862	50.8978	45.5	58	57	55	52	50	32.4	2.73
21083806	51.0095	50.6	59	52.5	48	57	49	37	2.89
21511655	51.0419	48.4	56	43	48	52	50	35	3.48
21532110	52.016	53.4	56	49.5	49	59	49	40	2.28
21010527	52.2991	57.3	62	56.5	52	55	56	26.4	3.34
21530492	52.3633	53.6	56	57	48	57	47	58	2.46
21038575	52.794	57.5	56	55	54	58	50	35.6	2.34
21065177	53.1514	60.7	59	56	55	51	57	74	2.31
21659411	53.6091	50.1	55	52.5	52	59	52	33.2	2.36
21054710	54.4377	55.3	61	61	50	58	56	49	5.04
21499337	54.9273	59	53	53.5	50	52	50	40	2.31
21068150	56.2533	75.2	60	75	56	91	58	85	4.41
21054603	56.2901	66.3	63	75	54	56	55	60	3.81
21072765	56.8694	60.5	58	60.5	54	59	58	69	2.7
21048650	57.4796	68.8	65	78	61	95	59	74	3.47
21027012	57.9499	58.8	62	62	55	56	56	70	2.53
21035517	57.9862	52.7	44	47	38	52	40	69	3.59
21542188	59.0583	61.2	59	51	54	56	53	60	2.58
21064155	59.522	60.8	60	64.5	54	60	57	67	4.17
21072295	59.674	67.5	63	82.5	57	70	60	72	3.18
21070892	60.6558	61.4	66.5	61	58	66	61	70	3.3
21479963	61.613	61.7	69.5	66.5	61	66	53	92	2.94
21057250	62.4555	71.6	64	64	62	72	63	67	3.14
21496219	62.7333	103.5	93.5	65.5	78	82	80	112	3.84
21548207	63.8231	83.8	68	73	63	74	64	75	2.23
21069128	64.4056	66.3	68.5	68	63	67	62	74	3.8
21038241	65.7469	71.7	71.5	77	61	78	64	89	2.57
21041935	66.7825	78.6	72	82	63	93	64	79	3.22
21552195	67.5432	72	66	68	68	67	64	65	3.76
21058024	67.5843	73.6	74	91	60	72	69	74	4.56
21054912	67.9523	66.1	67	65	62	71	62	83	2.93
21035917	68.7094	82.3	72	60	61	76	62	64	4.07
21512157	69.5822	91	72	75	67	97	69	66	4.55
21041544	69.7742	71.6	70	70	63	60	65	63.8	3.63
21056581	69.8897	65.5	83	86	75	87	74	78	4.52
21471445	70.1395	78.3	74	78	67	74	65	191	2.42
21045178	71.2047	79.3	88	84	75	82	76	73	2.61
21479993	71.3886	73.1	70.5	72.5	67	65	62	40	2.07
21052398	71.4057	76.1	76	73	69	69	69	75	2.71
21054700	71.7713	73.9	75.5	74.5	65	76	71	66	3.62
21532567	72.6162	92.5	75	72	64	88	66	74	4.27
21515924	72.8161	76.4	73	80	64	79	69	69	2.39
21004247	73.0025	75.4	79.5	79	72	81	71	69	4.06
21466474	73.2301	92.5	79.5	88	72	110	65	82	2.55
21037571	73.2317	85	73	80	70	91	68	67	5.15
21475395	73.8406	95.6	100	82.5	83	79	72	78	3.84
21477117	74.3454	86.2	85	82	78	80	71	70	2.71
21480757	74.6741	74	82	72	67	79	65	76	2.75
21506796	74.8665	87.7	79.5	56.5	70	67	70	67	3.74
21478813	75.3125	82.1	85.5	82.5	77	74	70	72	4
21071038	75.7207	85.1	81	86	78	96	71	82	3.82
21066438	76.8818	74.4	82	77	70	78	73	72	3.41
21471347	77.0792	87.3	83	90.5	74	100	68	75	2.6
21650798	77.5407	82.1	88.5	67	68	74	73	112	3.12
21068147	77.7472	85.9	83	80	81	95	78	83	4
21038585	78.1882	87.1	83	85	77	89	74	60	2.51
21071375	78.4589	81	81	77	73	83	78	86	2.83
21033328	79.1107	77.3	85	77	76	73	73	66	2.61
21515967	80.2784	86.6	87	88	73	77	77	78	2.2
21531876	80.9731	84.4	82.5	88.5	73	72	77	93	2.45
21513749	81.2102	76.1	87.5	75	71	75	76	82	2.44
20857188	81.5175	91.9	94.5	103.5	81	102	89	95	3.75
21058290	82.1594	80.8	85.5	84.5	72	88	80	92	3.88
21042251	82.2199	75.1	82.5	77.5	74	77	72	82	2.35
21063556	82.5005	72.8	87	80	73	84	77	100	2.62
21538614	82.6925	85	85.5	78.5	81	86	83	87.5	4.56
21066327	82.6944	98.1	91	88.5	80	86	84	95	3.25
21033266	83.1084	97.6	93	96	77	96	83	75	2.23
21531585	84.3005	73.8	86.5	81	77	79	77	82	2.57
21048836	84.6042	85.1	88	84	83	81	79	95	3.76
21033621	84.6363	94.5	97	88	80	77	82	89	2.74
21043514	84.887	87.2	98	85	82	89	83	96	3
21037959	85.7687	83.2	91	78	78	79	76	104	2.73
21059770	86.7298	83.8	92	86.5	83	89	85	91	3.62
21061486	89.3314	108.2	94.5	105	82	120	89	79	2.29
21056231	89.9085	88.6	100.5	89	84	91	90	90	3.23
21035137	90.6821	87.7	102	86	81	86	87	132	2.64
21068251	90.8189	92.8	101.5	105	90	98	95	78	4.57
21588464	92.6544	95.7	99	103.5	97	91	87	86	2.05
21472021	93.4128	93	103.5	95	94	99	84	90	2.73
21052105	93.7754	96.6	94.5	96	93	99	88	103	1.93
21513700	93.8898	92.5	98	98	101	99	91	93	2.99
21530086	96.0015	102.6	100	88.5	86	89	89	112	3.51
21073069	96.016	94.4	106	91	86	97	92	99	2.86
21034829	97.9233	96.7	103	102	89	99	95	92	3.88
21054487	98.1533	88.6	109	98.5	94	104	95	91	2.84
21547920	99.5352	109.8	102.5	113	95	99	95	125	4.35
21579632	101.455	107.2	117.5	96.5	99	98	104	127	3.89
21487669	104.831	106.4	107.5	110.5	90	109	92	92	3.31
21589238	106.088	108	106	109	102	110	102	124	3.96
21652772	107.485	98.7	118.5	107	100	102	100	82	2.13
21590581	109.461	118.6	115.5	101.5	105	95	102	35	3.16
21589215	109.821	108	117.5	109	104	110	108	104	2.97
21052895	110.427	64.6	136	92.5	116	96	120	81	4.11
21488232	113.193	119.2	124.5	124	112	120	111	100	4.49
21024948	114.308	122	124.5	113.5	112	115	113	100	4.36
21481856	116.718	110.5	123.5	169.5	119	227	113	99	5.94
21531183	117.101	104.1	114	105	97	116	104	105	4.33
21509183	117.665	137.4	121.5	135.5	105	143	107	82	3.68
21022082	118.352	120.2	138.5	123	115	122	114	162	4.25
21580320	122.444	121.5	128	120.5	112	124	111	125	3.66
21517177	126.842	104.3	137.5	158	127	161	125	97	5.28
21485381	128.987	128.3	123.5	126	120	121	120	120	3.12
21024447	130.359	137.3	147.5	146	131	140	133	208	3.11
21479977	131.326	120.5	138	121	119	131	111	140	4.96
21487465	131.483	124	151.5	125	135	139	130	130	3.23
21537771	133.375	128.2	145.5	132	130	135	126	150	3.08
21492017	133.896	142.6	140.5	135.5	124	132	130	147	3.91
21025434	134.82	160.9	155.5	154	135	157	134	148	3.65
21032472	144.27	138.5	177.5	144.5	151	147	153	140	4.56
21023325	144.576	142	160.5	146.5	186	204	188	262.5	3.9
21547739	144.58	162.1	153.5	162.5	137	164	146	175	3.15
21469649	146.246	149	149	150.5	136	137	134	98	2.97
21515556	146.604	138	161.5	147	132	155	145	119	3.17
21486197	146.821	169.7	157	189.5	136	161	143	256	3.01
21531168	146.993	149.7	155	151.5	137	147	140	125	2.25
21589351	148.213	181.4	163.5	181.5	160	163	166	131	2.73
21538438	152.328	150.7	152	160.5	134	153	139	138	2.49
21581168	156.831	139.9	175	145.5	143	152	146	158	3.06
21002230	157.183	148.8	175.5	169	157	164	150	130	4.89
21010275	157.435	167.7	177	167.5	132	166	133	152	3.95
21512918	157.827	156.4	183.5	164.5	163	163	161	97	2.8
21493890	159.047	145.1	151	152.5	143	149	143	127	2.62
21490005	160.434	168.7	161	174.5	148	176	153	150	3.97
21507033	163.239	151.4	170	160.5	149	165	152	160	4.9
21662226	164.209	156.9	174	168.5	145	169	152	178	5.39
21507211	168.289	157.9	169	158.5	152	168	148	148	4.59
21031774	168.953	163.9	197.5	174.5	162	178	166	160	4.24
21533167	170.788	145.9	176.5	164	164	161	153	80	2.77
21013328	173.117	176.4	173.5	172.5	164	164	167	173	3.24
21530117	174.653	191.3	210	187.5	179	206	177	159	4.73
21496608	175.489	194.2	168	178	157	172	154	165	4.88
21471417	176.066	173.5	200	194.5	173	193	168	168	4.43
21009562	178.234	178.7	197	186	159	172	179	172.5	3.22
21012136	179.668	178	206.5	191.5	177	192	176	146	4.43
21013208	179.713	179.7	192	188.5	166	185	172	200	3.56
21023189	180.472	186.5	195	200.5	177	196	176	216	4.64
21492336	180.985	171	190.5	178.5	168	184	174	144	4.21
21025163	184.355	179.6	186.5	183.5	173	180	173	188	3.6
21013802	186.632	190.3	211	201.5	175	188	186	186	3.01
21014327	187.072	237.1	215	235.5	180	255	180	253.5	5.32
21550463	187.311	186.6	204	205	183	219	182	152	5.35
21472539	188.2	178.9	196	182.5	176	185	163	190	5.07
21548311	188.435	230.4	201	202	183	249	178	185	4.77
21486028	189.145	179.3	197	189.5	174	186	185	170	4.64
21626637	190.685	207.8	205	210	182	244	180	154	4.76
21541079	192.114	204.8	211	198.5	186	214	187	238	5.03
21028488	192.617	174.5	186	183	183	176	178	188	4.3
21479989	196.597	185.4	211.5	195.5	181	190	182	190	3.69
21471675	197.029	180.3	192.5	176	175	173	167	186	4.06
21530011	198.087	210.6	192	218.5	188	207	180	226	3.83
21022186	198.845	197.4	201.5	204.5	191	200	190	133	3.66
21496436	200.168	189.4	191	191.5	175	185	186	178	3.09
21661609	388	354.4	301.5	348.5	255	372	261	304	6.21
21520104	387.9	393.5	387.5	468	353	573	346	375	4.99
21659427	387	363.2	392.5	367.5	331	384	343	300	5.03
21027278	371.2	359.7	418	384	353	385	361	402	4.32
21535625	365	334.1	344.5	335	301	351	313	364	5.4
21652955	361.2	356.3	400	387.5	348	363	357	320	2.77
21546822	360	323.5	390	297.5	311	328	330	320	4.85
21069804	358	266	291	306	268	347	257	330	5.44
21028304	357.4	365.2	377.5	366	343	349	369	314	3.52
21029679	352.4	351.5	374	360.5	323	353	346	305	3.79
21593704	350	199.6	252.5	330	220	380	213	184	3.43
21026842	334.6	344.2	381	380.5	324	366	341	308	3.04
21032727	333.6	327.4	399	379	351	372	346	386	4.94
21534038	331	341.7	365	347.5	324	321	343	230	3.91
21532519	322	225.3	332	344	304	372	295	412	3.03
21012369	318	322.3	356	318.5	317	332	317	390	4.17
21539827	317	368	300.5	336.5	319	326	266	300	3.23
21028477	314.2	289.9	330.5	324.5	293	326	303	262	3.86
21593199	306	305.1	357	325.5	326	334	315	260	5.62
21032297	305.8	307.9	337.5	331	312	334	322	386	4.17
21012733	302	306.1	291.5	319.5	265	302	268	234	3.06
21534293	297	296.3	307	291	277	289	284	412	4.4
21024414	296	312.9	271	314	267	336	245	210	4.78
21027034	294.5	309.3	335	326.5	308	310	298	358	3
21510680	293	203.8	236	226.5	195	222	213	134	3.86
21022464	290	291.9	335	304	275	304	280	342	3.93
21032712	288.1	290.3	324	307.5	294	299	293	352	4
21032363	283.1	274.2	316	295.5	281	310	279	272	4.34
21080371	279.8	262.7	310.5	303	271	305	267	278	6.93
21509446	277	256.1	282	265.5	261	290	264	250	4.98
21024353	274	267.7	277.5	268	265	272	268	254	3.54
21507895	273	254.4	257.5	256	240	272	240	274	5.12
21549343	270	202.7	245	190.5	194	193	186	154	4.36
21030208	265.2	259.5	289	283.5	251	267	269	238	2.95
21506934	264	236.4	228.5	238	212	252	214	220	5.21
21024525	262	260.8	277.5	271.5	254	260	246	258	3.73
21503660	260	234.2	245	245.5	218	249	224	230	4.92
21653176	258.7	267.5	260.5	278.5	204	287	218	218	3.37
21544743	257	254.1	240	261	217	252	228	226	4.16
21026223	256	248.1	273	249.5	245	257	236	238	3.66
21011610	253	243	272	257	245	249	238	210	3.32
21530528	251	223	258	245	226	249	228	254	5.22
21534250	247	226.1	246.5	238	219	242	224	160	5.11
21069177	245.9	249.6	294.5	283.5	257	278	261	298	4.42
21031361	245.1	234.4	270	258.5	234	265	242	274	4.05
21071118	244.1	228.9	275	262	230	284	236	256	4.82
21495666	244	219.2	242.5	241.5	215	252	217	246	4.15
21014796	240	237.3	250.5	248.5	226	240	225	236	5.67
21025707	235	238.6	242.5	228.5	212	256	218	255	4.99
21508615	235	223.6	235	226.5	213	223	216	264	5.47
21404566	235	223.8	260	238.5	219	244	231	240	4.21
21547480	231	209.6	228.5	220	209	214	213	150	6.14
21509579	229	227.7	232	224	210	225	214	214	5.06
21541079	229	204.8	211	198.5	186	214	187	238	4.9
21597297	228	239.4	196	215	190	227	195	222	4.33
21023995	225	246.1	255	243	242	235	235	220	4.24
21024993	225	218.5	235	229.5	217	221	213	218	3.71
21548311	224	230.4	201	202	183	249	178	180	4.65
21014327	222	237.1	215	235.5	180	255	180	260	5.32
21490362	219	266.4	225	277.5	212	319	216	240	4.56
21549233	219	213.6	208.5	213.5	190	230	190	150	4.58
21596064	217.4	213.7	358.5	319	330	293	294	260	5.44
21486197	213	169.7	157	189.5	136	161	143	256	2.95
21658432	212	215.5	223.5	215.5	193	205	192	156	2.61
21530011	209	210.6	192	218.5	188	207	180	226	3.72
21550463	209	186.6	204	205	183	219	182	152	5.23
21028508	203.3	196.8	215.5	207	192	201	192	146	2.77
21485247	444	232.4	446	385	365	422	353	488	6.23
21069190	420.6	397.3	460	458	420	468	410	464	5.78
21538746	402	396	436.5	405	372	404	382	352	3.42
21014274	960	986.5	1033.5	987.5	945	965	959	980	3.22
21598325	767	606.2	620	682	572	717	548	700	6.03
21648936	756	693	804.5	741	710	745	757	692	3.89
21664838	718	687.1	768.5	716	676	748	677	700	5.36
21664879	709	601.8	729	713.5	657	721	653	690	4.17
21469367	697.9	671.6	717	665.5	643	667	656	636	4.19
21024451	684	653	715	686	631	683	645	650	3.47
21658813	654	634.1	693	642.5	609	643	654	606	4.03
21657005	650	623.4	673	603	595	609	622	560	3.88
21490322	634	565.6	657.5	654	618	574	617	616	2.76
21493939	630	549.8	518.5	571.5	481	645	462	574	6.38
21014357	629	658.5	666.5	636.5	605	641	607	580	3.94
21024049	619	549.2	611.5	622	548	602	556	644	3.31
21659711	618	752.8	742.5	609	692	615	751	590	2.39
21597999	600	699.2	705	707.5	678	663	696	498	4.26
21028121	594.7	566.9	670	637	629	612	629	648	3.02
21660403	586	558.7	641	540.5	559	516	595	616	3
21008784	567	526.9	594.5	557.5	521	552	532	526	3.43
21659870	563	580	609.5	580	536	563	562	602	3.73
21657676	549	549.3	609	595.5	554	547	561	452	2.11
21499673	533	466.5	516.5	513.5	493	504	478	380	5.08
21011491	532	523.7	567	522.5	493	503	493	498	3.22
21025326	528	484.6	541	501	466	509	477	556	3.39
21472958	525	455.8	512	504	485	501	441	485	3.96
21657376	514	503.3	558	518.5	458	495	486	230	3.15
21072354	513	548	604.5	582	556	573	521	542	4.48
21468932	510	476.2	555.5	524	484	507	476	468	2.4
21468894	501	533.7	539	524.5	495	490	456	562	3.02
21080991	469.4	446	493.5	486	454	486	463	428	4.73
means	169.637	166.483	178.041	172.922	159.228	175.027	160.192	163.934	3.57408
